# Supplementary material for: Depletion of Fkbp5 Protects Against the Rapid Decline in Ovarian Reserve Induced by Prenatal Stress in Female Offspring of Wild-Type Mice
Source: Int J Mol Sci. 2025 Mar 10;26(6):2471. doi: 10.3390/ijms26062471 (PMC11942629; doi:10.3390/ijms26062471)
Supplement: Supplementary file 1 [file ijms-26-02471-s001.zip]

Archive with 1 entries (1 files):
- ijms-3428431-supplementary.pdf
